# Supplementary material for: Endothelial AGGF1 Deficiency Causes Mitochondrial Dysfunction and Contributes to Age‐Elevated Blood Pressure
Source: Aging Cell. 2026 Aug 3;25(8):e70652. doi: 10.1111/acel.70652 (PMC13430426; doi:10.1111/acel.70652)
Supplement: Supplementary file 11 — Table S1: Antibodies. Table S2: Primers. [file ACEL-25-e70652-s010.xlsx]

## Sheet: Table 1
Supplementary Table 1. Antibodies
Target antigen	Vendor or Source	Catalog #
AGGF1	Proteintech	11889-1-AP
SESN2	Proteintech	10795-1-AP
CD31	R&D Systems	AF3628-SP
ENOS	Proteintech	27120-1-AP
p-eNOS	Abcam	ab184154
GAPDH	Proteintech	60004-1-Ig
β-actin	Proteintech	660091-1-Ig
Hoechst 33342	Solarbio	C0031
DAPI	Servicebio	G1012
H2DCFDA	ThermoFisher	D399
Fluorometric Intracellular ROS Kit	sigma	MAK142-1KT
MitoSOX™ Red	ThermoFisher	M36008
MitoTracker™ Deep Red FM	ThermoFisher	M22426
Cy™5 AffiniPure Donkey Anti-Goat IgG (H+L)	Jackson ImmunoResearch	JAC-705-175-147
Cy™3 AffiniPure Donkey Anti-Rabbit IgG (H+L)	Jackson ImmunoResearch	JAC-711-165-152
Donkey anti-Goat lgG-AlexaFluor 488	absin	abs20026
Alexa Fluor® 488 AffiniPure Donkey Anti-Rat IgG (H+L)	Jackson ImmunoResearch	JAC-712-545-150

## Sheet: Table 2
Supplementary Table 2. Primers
gene	Species	Sense（5'to3'）	Antisence（5'to3'）
AGGF1	Homo sapiens	TGGAGTCCCGCTTTGACTATT	ATCCTGTCGTGTTCTGCTCTG	qRT-PCR
GAPDH	Homo sapiens	GAGTCAACGGATTTGGTCGT	GACAAGCTTCCCGTTCTCAG	qRT-PCR
LRRK2	Homo sapiens	GGGTGCGAAGAGGACGAGGA	AACCCACCTGCTGCACAC	qRT-PCR
P2RX7	Homo sapiens	TGTGTCCCGAGTATCCCACC	GGCACTGTTCAAGAGAGCAG	qRT-PCR
HSP90AA1	Homo sapiens	GCTTGACCAATGACTGGGAAG	AGCTCCTCACAGTTATCCATGA	qRT-PCR
ATAD3A	Homo sapiens	GCGAGCCACCGAGAAGATAAG	TGGACCATCTCATTGATGCGG	qRT-PCR
SESN2	Homo sapiens	ACTGAGAGTGATTGAGAGTGGAC	AACCCTCTGCACCCAGTTTTC	qRT-PCR
IL-6	Homo sapiens	CCTGAACCTTCCAAAGATGGC	TTCACCAGGCAAGTCTCCTCA	qRT-PCR
SESN2-promoter	Homo sapiens	ctggcctaactggccggtaccGATCAGATAAGCCAGACTCAGTGG	taccctctagtgtctaagcttGCTCCAGAACGCTCCGGAAT	PCR
SESN2-R1	Homo sapiens	ctggcctaactggccggtaccTAAACCGTCTTGCAAAAGTTTGC	taccctctagtgtctaagcttGCTCCAGAACGCTCCGGAAT	PCR
SESN2-R2	Homo sapiens	ctggcctaactggccggtaccCCACACGAAGTTACCAATGA	taccctctagtgtctaagcttAATTCTGGGAGTTGTAGTCC	PCR
SESN2-R3	Homo sapiens	ctggcctaactggccggtaccAGGAAGAGGCTCCGTTTGAAAT	taccctctagtgtctaagcttGGAATTCACCTTATTTGTGGAG	PCR
SESN2-R4	Homo sapiens	ctggcctaactggccggtaccTATTGAGACCCTGTCTCTATTTACT	taccctctagtgtctaagcttACCTCCAAGCTAAATTCATTTTCTA	PCR
SESN2-R5	Homo sapiens	ctggcctaactggccggtaccGATCAGATAAGCCAGACTCAGTGG	taccctctagtgtctaagcttTTCACATGTATCACATTCTACCTAG	PCR
